# Supplementary material for: Pathway-specific polygenic scores for Alzheimer’s disease are associated with changes in brain structure in younger and older adults
Source: Brain Commun. 2023 Aug 25;5(5):fcad229. doi: 10.1093/braincomms/fcad229 (PMC10517196; doi:10.1093/braincomms/fcad229)
Supplement: fcad229_Supplementary_Data [file fcad229_supplementary_data.zip]

Archive with 8 entries (8 files):
- Supplementary Table 8.xlsx
- Supplementary Tables 1 and 2.xlsx
- Supplementary Tables 3 and 4.xlsx
- Supplementary_table_legends.docx
- Supplementary Figures.pdf
- Supplementary Table 5.xlsx
- Supplementary Table 6.xlsx
- Supplementary Table 7.xlsx
