# Supplementary material for: Pathway-specific polygenic scores for Alzheimer’s disease are associated with changes in brain structure in younger and older adults
Source: Brain Commun. 2023 Aug 25;5(5):fcad229. doi: 10.1093/braincomms/fcad229 (PMC10517196; doi:10.1093/braincomms/fcad229)
Supplement: fcad229_Supplementary_Data [file fcad229_supplementary_data.zip › Supplementary Table 8.xlsx]

## Sheet: Sheet1
Supplementary Table 8. Pairwise correlations between each disease pathway geneset (1-9) in ALSPAC. Showing correlations with confidence intervals (CI) & p values
	Geneset 1 Correlation (95% CI) p value	Geneset 2 Correlation (95% CI) p value	Geneset 3 Correlation (95% CI) p value	Geneset 4 Correlation (95% CI) p value	Geneset 5 Correlation (95% CI) p value	Geneset 6 Correlation (95% CI) p value	Geneset 7 Correlation (95% CI) p value	Geneset 8 Correlation (95% CI) p value
Geneset 2	0.171 (0.086: 0.254)
	9.034e-05
Geneset 3	0.317 (0.237: 0.392)	0.121 (0.036: 0.205)
	1.654e-13	0.006
Geneset 4	0.196 (0.081: 0.248)	0.992 (0.990: 0.993)	0.121 (0.035: 0.205)
	0.0001535	< 2.2e-16	0.006
Geneset 5	0.345 (0.267; 0.419)	0.170 (0.085: 0.253)	0.396 (0.320: 0.466)	0.163 (0.078: 0.246)
	6.669e-16	9.977e-05	< 2.2e-16	0.0001934
Geneset 6	0.874 (0.852; 0.893)	0.121 (0.035: 0.205)	0.314 (0.234: 0.389)	0.116 (0.030: 0.200)	0.562 (0.500: 0.618)
	< 2.2e-16	0.006	2.841e-13	0.008548	< 2.2e-16
Geneset 7	0.835 (0.807: 0.860)	0.177 (0.092: 0.259)	0.168 (0.083: 0.250)	0.174 (0.089: 0.256)	0.375 (0.299: 0.447)	0.731 (0.688: 0.769)
	< 2.2e-16	5.298e-05	0.0001236	6.899e-05	< 2.2e-16	< 2.2e-16
Geneset 8	0.312 (0.232: 0.388)	0.031 (-0.055: 0.117)	0.1459 (0.0604: 0.2292)	0.025 (-0.061: 0.111)	-0.021 (-0.107: 0.065)	0.243 (0.160: 0.323)	0.021 (-0.065: 0.108)
	3.695e-13	0.4813	0.0008782	0.573	0.628	2.174e-08	0.626
Geneset 9	0.104 (0.018: 0.189)	-0.076 (-0.161: 0.011)	0.095 (0.009: 0.179)	-0.066 (-0.151: 0.021)	0.053 (-0.034: 0.138)	0.101 (0.015: 0.185)	0.079 (-0.008: 0.164)	-0.006 (-0.092: 0.080)
	0.01788	0.0856	0.031	0.1356	0.2317	0.022	0.074	0.891
