# Supplementary material for: Pathway-specific polygenic scores for Alzheimer’s disease are associated with changes in brain structure in younger and older adults
Source: Brain Commun. 2023 Aug 25;5(5):fcad229. doi: 10.1093/braincomms/fcad229 (PMC10517196; doi:10.1093/braincomms/fcad229)
Supplement: fcad229_Supplementary_Data [file fcad229_supplementary_data.zip › Supplementary Tables 1 and 2.xlsx]

## Sheet: UKBB_cort_thick
Supplementary Table 1 showing results for UK Biobank cortical thickness in left parietal & temporal regions and PRS including APOE at PT 0.001
Polygenic risk score	L inferior parietal R2 p value Beta (95% CI)	L isthmus R2 p value Beta (95% CI)	L post. cingulate R2 p value Beta (95% CI)	L precuneus R2 p value Beta (95% CI)	L superior parietal R2 p value Beta (95% CI)	L supramarginal R2 p value Beta (95% CI)	L entorhinal R2 p value Beta (95% CI)	L inferior temporal R2 p value Beta (95% CI)	L middle temporal R2 p value Beta (95% CI)	L parahippocampal R2 p value Beta (95% CI)	L superior temporal R2 p value Beta (95% CI)	L temporal pole R2 p value Beta (95% CI)	L trans. temporal R2 p value Beta (95% CI)
Protein−lipid complex assembly	5.6225e-05	1.51068e-05	1.76322e-05	2.89889e-05	2.73971e-05	0.000269087	0.00017979	2.12616e-05	0.00026874	0.000221576	7.29597e-05	9.58802e-05	5.13742e-05
	0.272b	0.583b	0.563	0.437b	0.459	0.016*ab	0.068	0.522b	0.018*ab	0.040*ab	0.203b	0.181b	0.325
	-0.001 (-0.003,0.001)	-0.001 (-0.004,0.002)	-0.001 (-0.003,0.002)	-0.001 (-0.003,0.001)	0.001 (-0.001,0.003)	-0.002 (-0.004,-4.59E-04)	-0.005 (-0.010,3.48E-04)	-0.001 (-0.003,0.002)	-0.003 (-0.005,-4.58E-04)	-0.005 (-0.010,-2.42E-04)	-0.001 (-0.004,0.001)	-0.003 (-0.008,0.002)	0.002 (-0.002,0.005)
Regulation of Aβ formation	5.62916e-05	1.50163e-05	1.75825e-05	2.91458e-05	2.73916e-05	0.000269494	0.000180396	2.13401e-05	0.000269163	0.000222139	7.29966e-05	9.62306e-05	5.13701e-05
	0.272b	0.584b	0.564	0.436b	0.459	0.016*ab	0.067	0.522b	0.018*ab	0.040*ab	0.202b	0.181b	0.325
	-0.001 (-0.003,0.001)	-0.001 (-0.004,0.002)	-0.001 (-0.003,0.002)	-0.001 (-0.003,0.001)	0.001 (-0.001,0.003)	-0.002 (-0.004,-4.61E-04)	-0.005 (-0.010,3.40E-04)	-0.001 (-0.003,0.002)	-0.003 (-0.005,-4.61E-04)	-0.005 (-0.010,-2.48E-04)	-0.001 (-0.004,0.001)	-0.003 (-0.008,0.002)	0.002 (-0.002,0.005)
Protein−lipid complex	5.64258e-05	1.51923e-05	1.76217e-05	2.93185e-05	2.73264e-05	0.000269481	0.000180403	2.14379e-05	0.000268859	0.000222222	7.30767e-05	9.6241e-05	5.14443e-05
	0.271b	0.582b	0.563	0.435b	0.460	0.016*ab	0.067	0.521b	0.018*ab	0.039*ab	0.202b	0.181b	0.324
	-0.001 (-0.003,0.001)	-0.001 (-0.004,0.002)	-0.001 (-0.003,0.002)	-0.001 (-0.003,0.001)	0.001 (-0.001,0.003)	-0.002 (-0.004,-4.61E-04)	-0.005 (-0.010,3.39E-04)	-0.001 (-0.003,0.002)	-0.003 (-0.005,-4.59E-04)	-0.005 (-0.010,-2.49E-04)	-0.001 (-0.004,0.001)	-0.003 (-0.008,0.002)	0.002 (-0.002,0.005)
Regulation of amyloid precursor protein catabolic process	5.64412e-05	1.52119e-05	1.76021e-05	2.94577e-05	2.73322e-05	0.000269594	0.00018064	2.15146e-05	0.000268811	0.000222315	7.30672e-05	9.63697e-05	5.15104e-05
	0.271b	0.582b	0.563	0.434b	0.460	0.016*ab	0.067	0.520b	0.018*ab	0.039*ab	0.202b	0.180b	0.324
	-0.001 (-0.003,0.001)	-0.001 (-0.004,0.002)	-0.001 (-0.003,0.002)	-0.001 (-0.003,0.001)	0.001 (-0.001,0.003)	-0.002 (-0.004,-4.62E-04)	-0.005 (-0.010,3.36E-04)	-0.001 (-0.003,0.002)	-0.003 (-0.005,-4.59E-04)	-0.005 (-0.010,-2.50E-04)	-0.001 (-0.004,0.001)	-0.003 (-0.008,0.002)	0.002 (-0.002,0.005)
Tau protein binding	5.65664e-05	1.52942e-05	1.76052e-05	2.96083e-05	2.7251e-05	0.000269682	0.000180719	2.1595e-05	0.000268628	0.000222435	7.31653e-05	9.64102e-05	5.15092e-05
	0.271b	0.581b	0.563	0.432b	0.460	0.016*ab	0.067	0.519b	0.019*ab	0.039*ab	0.202b	0.180b	0.324
	-0.001 (-0.003,0.001)	-0.001 (-0.004,0.002)	-0.001 (-0.003,0.002)	-0.001 (-0.003,0.001)	0.001 (-0.001,0.003)	-0.002 (-0.004,-4.62E-04)	-0.005 (-0.010,3.35E-04)	-0.001 (-0.003,0.002)	-0.003 (-0.005,-4.58E-04)	-0.005 (-0.010,-2.52E-04)	-0.001 (-0.004,0.001)	-0.003 (-0.008,0.002)	0.002 (-0.002,0.005)
Reverse cholesterol transport	5.66559e-05	1.53646e-05	1.75771e-05	2.97267e-05	2.72035e-05	0.000269808	0.000180603	2.16322e-05	0.000268283	0.000222376	7.31948e-05	9.63325e-05	5.15035e-05
	0.270b	0.580b	0.564	0.432b	0.461	0.016*ab	0.067	0.519b	0.019*ab	0.039*ab	0.202b	0.180b	0.324
	-0.001 (-0.003,0.001)	-0.001 (-0.004,0.002)	-0.001 (-0.003,0.002)	-0.001 (-0.003,0.001)	0.001 (-0.001,0.003)	-0.002 (-0.004,-4.63E-04)	-0.005 (-0.010,3.37E-04)	-0.001 (-0.003,0.002)	-0.003 (-0.005,-4.56E-04)	-0.005 (-0.010,-2.51E-04)	-0.001 (-0.004,0.001)	-0.003 (-0.008,0.002)	0.002 (-0.002,0.005)
Protein−lipid complex subunit organization	5.6727e-05	1.53897e-05	1.75402e-05	2.98275e-05	2.71762e-05	0.000270011	0.000180528	2.16744e-05	0.000268079	0.000222345	7.32267e-05	9.63064e-05	5.14789e-05
	0.270b	0.580b	0.564	0.431b	0.461	0.016*ab	0.067	0.518b	0.019*ab	0.039*ab	0.202b	0.180b	0.324
	-0.001 (-0.003,0.001)	-0.001 (-0.004,0.002)	-0.001 (-0.003,0.002)	-0.001 (-0.003,0.001)	0.001 (-0.001,0.003)	-0.002 (-0.004,-4.64E-04)	-0.005 (-0.010,3.38E-04)	-0.001 (-0.003,0.002)	-0.003 (-0.005,-4.55E-04)	-0.005 (-0.010,-2.50E-04)	-0.001 (-0.004,0.001)	-0.003 (-0.008,0.002)	0.002 (-0.002,0.005)
Plasma lipoprotein particle assembly	5.67354e-05	1.54057e-05	1.74968e-05	2.98599e-05	2.71839e-05	0.000270111	0.000180584	2.16789e-05	0.000267875	0.000222386	7.32084e-05	9.63567e-05	5.15024e-05
	0.270b	0.579b	0.565	0.431b	0.461	0.016*ab	0.067	0.518b	0.019*ab	0.039*ab	0.202b	0.180b	0.324
	-0.001 (-0.003,0.001)	-0.001 (-0.004,0.002)	-0.001 (-0.003,0.002)	-0.001 (-0.003,0.001)	0.001 (-0.001,0.003)	-0.002 (-0.004,-4.64E-04)	-0.005 (-0.010,3.37E-04)	-0.001 (-0.003,0.002)	-0.003 (-0.005,-4.54E-04)	-0.005 (-0.010,-2.51E-04)	-0.001 (-0.004,0.001)	-0.003 (-0.008,0.002)	0.002 (-0.002,0.005)
Activation of immune response	2.54101e-05	3.56758e-06	1.42207e-05	0.000129485	0.000136651	5.99972e-05	0.000157682	0.000203922	0.000118798	9.95303e-05	0.000144652	0.000205526	4.82165e-05
	0.46	0.790	0.604	0.101b	0.098b	0.255	0.087	0.048*ab	0.117b	0.168	0.073b	0.050b	0.340
	-0.001 (-0.003,0.001)	-4.07E-04 (-0.003,0.003)	-0.001 (-0.003,0.002)	-0.002 (-0.004,3.21E-04)	-0.002 (-0.004,3.01E-04)	-0.001 (-0.003,0.001)	-0.005 (-0.010,0.001)	-0.002 (-0.005,-2.58E-05)	-0.002 (-0.004,4.56E-04)	-0.003 (-0.008,0.001)	-0.002 (-0.004,1.93E-04)	-0.005 (-0.010,8.19E-06)	-0.002 (-0.005,0.002)
Genome-wide PRS	8.04035e-07	3.51903e-05	0.000146766	5.38454e-05	0.000195358	0.000105163	0.00029494	9.4893e-07	4.75087e-05	0.000266553	1.32297e-06	0.000103181	3.23608e-06
	0.896b	0.402b	0.095	0.290b	0.048*b	0.132	0.019*	0.892	0.322	0.024*ab	0.864b	0.166b	0.805
	1.26E-04 (-0.002,0.002)	0.001 (-0.002,0.004)	0.002 (-3.34E-04,0.004)	0.001 (-0.001,0.003)	0.002 (1.61E-05,0.004)	-0.002 (-0.004,4.62E-04)	-0.006 (-0.011,-0.001)	1.62E-04 (-0.002,0.003)	-0.001 (-0.003,0.001)	-0.006 (-0.011,-0.001)	2.00E-04 (-0.002,0.002)	-0.004 (-0.008,0.001)	4.27E-04 (-0.003,0.004)
R2 and p values for cortical thickness in the left hemisphere and each polygenic score at a PT of 0.001. The column names shows the region of interest, while the row names show the polygenic scores. * Nominally significant associations (p value < .05). ** FDR corrected associations <0.05. a Remains nominally significant when APOE excluded. b Variance explained greater than APOE alone. Acronyms: P…
Supplementary Table 2 showing results for UK Biobank cortical thickness in right parietal & temporal regions and PRS including APOE at PT 0.001
Polygenic risk score	R inferior parietal R2 p value Beta (95% CI)	R isthmus R2 p value Beta (95% CI)	R post. cingulate R2 p value Beta (95% CI)	R precuneus R2 p value Beta (95% CI)	R superior parietal R2 p value Beta (95% CI)	R supramarginal R2 p value Beta (95% CI)	R entorhinal R2 p value Beta (95% CI)	R inf. temporal R2 p value Beta (95% CI)	R middle temporal R2 p value Beta (95% CI)	R parahippocampal R2 p value Beta (95% CI)	R superior temporal R2 p value Beta (95% CI)	R temporal pole R2 p value Beta (95% CI)	R trans. temporal R2 p value Beta (95% CI)
Protein−lipid complex assembly	0.000213962	8.72243e-05	4.5948e-05	7.66321e-05	1.14331e-05	0.000286477	0.000137786	0.000461352	0.000348178	0.000242176	2.14619e-05	0.000226996	0.000110877
	0.025*ab	0.182b	0.345b	0.201b	0.627b	0.013*ab	0.109b	0.003*ab	0.008*ab	0.030*ab	0.496b	0.041*ab	0.151b
	-0.002 (-0.004,-2.82E-04)	-0.002 (-0.005,0.001)	-0.001 (-0.003,0.001)	-0.001 (-0.003,0.001)	4.87E-04 (-0.001,0.002)	-0.003 (-0.005,-0.001)	-0.005 (-0.010,0.001)	-0.003 (-0.006,-0.001)	-0.003 (-0.005,-0.001)	-0.005 (-0.009,-4.55E-04)	-0.001 (-0.003,0.001)	-0.005 (-0.010,-2.26E-04)	-0.003 (-0.006,0.001)
Regulation of Aβ formation	0.00021429	8.72856e-05	4.62283e-05	7.66224e-05	1.13567e-05	0.00028659	0.000138161	0.000461375	0.000348971	0.000242957	2.14696e-05	0.000227274	0.000111038
	0.025*ab	0.182b	0.343b	0.201b	0.628b	0.013*ab	0.108b	0.003*ab	0.008*ab	0.030*ab	0.496b	0.041*ab	0.150b
	-0.002 (-0.004,-2.84E-04)	-0.002 (-0.005,0.001)	-0.001 (-0.003,0.001)	-0.001 (-0.003,0.001)	4.85E-04 (-0.001,0.002)	-0.003 (-0.005,-0.001)	-0.005 (-0.010,0.001)	-0.003 (-0.006,-0.001)	-0.003 (-0.005,-0.001)	-0.005 (-0.009,-4.62E-04)	-0.001 (-0.003,0.001)	-0.005 (-0.010,-2.29E-04)	-0.003 (-0.006,0.001)
Protein−lipid complex	0.000214261	8.77644e-05	4.64171e-05	7.6802e-05	1.12883e-05	0.000286731	0.000138196	0.000460947	0.000348561	0.000242884	2.15695e-05	0.00022716	0.000111334
	0.025*ab	0.181b	0.342b	0.200b	0.629b	0.013*ab	0.108b	0.003*ab	0.008*ab	0.030*ab	0.495b	0.041*ab	0.150b
	-0.002 (-0.004,-2.84E-04)	-0.002 (-0.005,0.001)	-0.001 (-0.003,0.001)	-0.001 (-0.003,0.001)	4.83E-04 (-0.001,0.002)	-0.003 (-0.005,-0.001)	-0.005 (-0.010,0.001)	-0.003 (-0.006,-0.001)	-0.003 (-0.005,-0.001)	-0.005 (-0.009,-4.62E-04)	-0.001 (-0.003,0.001)	-0.005 (-0.010,-2.28E-04)	-0.003 (-0.006,0.001)
Regulation of amyloid precursor protein catabolic process	0.000214286	8.7967e-05	4.66253e-05	7.68348e-05	1.12375e-05	0.000286786	0.000138395	0.00046052	0.000348638	0.000243198	2.15982e-05	0.000227324	0.000111453
	0.025*ab	0.180b	0.341b	0.200b	0.630b	0.013*ab	0.108b	0.003*ab	0.008*ab	0.030*ab	0.495b	0.041*ab	0.150b
	-0.002 (-0.004,-2.84E-04)	-0.002 (-0.005,0.001)	-0.001 (-0.003,0.001)	-0.001 (-0.003,0.001)	4.82E-04 (-0.001,0.002)	-0.003 (-0.005,-0.001)	-0.005 (-0.010,0.001)	-0.003 (-0.006,-0.001)	-0.003 (-0.005,-0.001)	-0.005 (-0.009,-4.65E-04)	-0.001 (-0.003,0.001)	-0.005 (-0.010,-2.30E-04)	-0.003 (-0.006,0.001)
Tau protein binding	0.000214335	8.8182e-05	4.68159e-05	7.69277e-05	1.11716e-05	0.000286936	0.0001384	0.000460149	0.000348564	0.000243314	2.16503e-05	0.000227337	0.000111686
	0.025*ab	0.180b	0.340b	0.200b	0.631b	0.013*ab	0.108b	0.003*ab	0.008*ab	0.030*ab	0.494b	0.041*ab	0.149b
	-0.002 (-0.004,-2.84E-04)	-0.002 (-0.005,0.001)	-0.001 (-0.003,0.001)	-0.001 (-0.003,0.001)	4.81E-04 (-0.001,0.002)	-0.003 (-0.005,-0.001)	-0.005 (-0.010,0.001)	-0.003 (-0.006,-0.001)	-0.003 (-0.005,-0.001)	-0.005 (-0.009,-4.66E-04)	-0.001 (-0.003,0.001)	-0.005 (-0.010,-2.30E-04)	-0.003 (-0.006,0.001)
Reverse cholesterol transport	0.000214302	8.82761e-05	4.68996e-05	7.69937e-05	1.11264e-05	0.000286961	0.000138341	0.000459607	0.000348281	0.000243234	2.16417e-05	0.000227168	0.000111945
	0.025*ab	0.179b	0.340b	0.200b	0.632b	0.013*ab	0.108b	0.003*ab	0.008*ab	0.030*ab	0.495b	0.041*ab	0.149b
	-0.002 (-0.004,-2.84E-04)	-0.002 (-0.005,0.001)	-0.001 (-0.003,0.001)	-0.001 (-0.003,0.001)	4.80E-04 (-0.001,0.002)	-0.003 (-0.005,-0.001)	-0.005 (-0.010,0.001)	-0.003 (-0.006,-0.001)	-0.003 (-0.005,-0.001)	-0.005 (-0.009,-4.65E-04)	-0.001 (-0.003,0.001)	-0.005 (-0.010,-2.28E-04)	-0.003 (-0.006,0.001)
Protein−lipid complex subunit organization	0.000214319	8.8293e-05	4.69484e-05	7.70673e-05	1.10814e-05	0.000286971	0.00013832	0.000459232	0.000348165	0.00024322	2.16312e-05	0.000227058	0.000112217
	0.025*ab	0.179b	0.340b	0.200b	0.632b	0.013*ab	0.108b	0.003*ab	0.008*ab	0.030*ab	0.495b	0.041*ab	0.148b
	-0.002 (-0.004,-2.84E-04)	-0.002 (-0.005,0.001)	-0.001 (-0.003,0.001)	-0.001 (-0.003,0.001)	4.79E-04 (-0.001,0.002)	-0.003 (-0.005,-0.001)	-0.005 (-0.010,0.001)	-0.003 (-0.006,-0.001)	-0.003 (-0.005,-0.001)	-0.005 (-0.009,-4.65E-04)	-0.001 (-0.003,0.001)	-0.005 (-0.010,-2.26E-04)	-0.003 (-0.006,0.001)
Plasma lipoprotein particle assembly	0.000214324	8.82176e-05	4.69639e-05	7.70321e-05	1.10664e-05	0.000286896	0.000138382	0.000458903	0.000348078	0.00024331	2.15867e-05	0.000226934	0.000112307
	0.025*ab	0.180b	0.339b	0.200b	0.633b	0.013*ab	0.108b	0.003*ab	0.008*ab	0.030*ab	0.495b	0.041*ab	0.148b
	-0.002 (-0.004,-2.84E-04)	-0.002 (-0.005,0.001)	-0.001 (-0.003,0.001)	-0.001 (-0.003,0.001)	4.79E-04 (-0.001,0.002)	-0.003 (-0.005,-0.001)	-0.005 (-0.010,0.001)	-0.003 (-0.006,-0.001)	-0.003 (-0.005,-0.001)	-0.005 (-0.009,-4.66E-04)	-0.001 (-0.003,0.001)	-0.005 (-0.010,-2.25E-04)	-0.003 (-0.006,0.001)
Activation of immune response	3.39717e-05	9.90203e-05	0.000329142	0.000118518	0.000149378	6.94626e-05	0.000171786	4.7547e-05	4.14884e-05	2.34404e-05	3.68919e-05	8.6754e-05	0.000177632
	0.372	0.155b	0.011*ab	0.112b	0.079b	0.221	0.073b	0.332	0.357	0.5	0.372b	0.206	0.069b
	-0.001 (-0.003,0.001)	-0.002 (-0.005,0.001)	-0.003 (-0.005,-0.001)	-0.002 (-0.004,3.75E-04)	-0.002 (-0.004,2.04E-04)	-0.001 (-0.003,0.001)	-0.005 (-0.011,4.78E-04)	-0.001 (-0.003,0.001)	-0.001 (-0.003,0.001)	-0.001 (-0.006,0.003)	-0.001 (-0.003,0.001)	-0.003 (-0.008,0.002)	-0.003 (-0.007,2.51E-04)
Genome-wide PRS	6.24541e-05	3.7574e-07	1.74225e-05	6.86382e-06	1.15892e-05	7.21125e-07	0.000393526	4.40729e-05	0.000107977	0.000189533	4.67775e-05	8.9998e-05	7.1076e-06
	0.226	0.930b	0.561b	0.702b	0.625b	0.901	0.007*ab	0.351	0.137b	0.055	0.315b	0.198	0.716b
	-0.001 (-0.003,0.001)	-1.29E-04 (-0.003,0.003)	0.001 (-0.002,0.003)	3.89E-04 (-0.002,0.002)	4.90E-04 (-0.001,0.002)	-1.33E-04 (-0.002,0.002)	-0.008 (-0.013,-0.002)	-0.001 (-0.003,0.001)	-0.002 (-0.004,0.001)	-0.004 (-0.008,8.70E-05)	0.001 (-0.001,0.003)	-0.003 (-0.008,0.002)	-0.001 (-0.004,0.003)
R2 and p values for cortical thickness in the left hemisphere and each polygenic score at a PT of 0.001. The column names shows the region of interest, while the row names show the polygenic scores. * Nominally significant associations (p value < .05). ** FDR corrected associations <0.05. a Remains nominally significant when APOE excluded. b Variance explained greater than APOE alone. Acronyms: P…
