# Supplementary material for: Pathway-specific polygenic scores for Alzheimer’s disease are associated with changes in brain structure in younger and older adults
Source: Brain Commun. 2023 Aug 25;5(5):fcad229. doi: 10.1093/braincomms/fcad229 (PMC10517196; doi:10.1093/braincomms/fcad229)
Supplement: fcad229_Supplementary_Data [file fcad229_supplementary_data.zip › Supplementary Tables 3 and 4.xlsx]

## Sheet: Sheet1
Supplementary Table 3 showing results for ALSPAC cortical thickness in left parietal & temporal regions and PRS including APOE at PT 0.001
Polygenic risk score	L inferior parietal R2 p value Beta (95% CI)	L isthmus R2 p value Beta (95% CI)	L post. cingulate R2 p value Beta (95% CI)	L precuneus R2 p value Beta (95% CI)	L superior parietal R2 p value Beta (95% CI)	L supramarginal R2 p value Beta (95% CI)	L entorhinal R2 p value Beta (95% CI)	L inferior temporal R2 p value Beta (95% CI)	L middle temporal R2 p value Beta (95% CI)	L parahippocampal R2 p value Beta (95% CI)	L superior temporal R2 p value Beta (95% CI)	L temporal pole R2 p value Beta (95% CI)	L trans. temporal R2 p value Beta (95% CI)
Protein−lipid complex assembly	0.0135746	0.00166296	0.00391832	0.00896729	0.0231609	0.00864281	0.000975089	0.00989787	0.00694372	0.000715688	0.000654318	0.000166975	0.00226769
	0.008*b	0.353b	0.156	0.031*	0.001**b	0.035*	0.492	0.024*	0.058	0.550b	0.557	0.769	0.280b
	-0.014 (-0.024,-0.004)	0.009 (-0.010,0.027)	-0.010 (-0.025,0.004)	-0.011 (-0.021,-0.001)	-0.016 (-0.025,-0.007)	-0.011 (-0.021,-0.001)	0.011 (-0.021,0.044)	-0.015 (-0.028,-0.002)	-0.011 (-0.023,3.42E-04)	0.007 (-0.016,0.030)	-0.004 (-0.015,0.008)	-0.005 (-0.038,0.028)	-0.010 (-0.028,0.008)
Regulation of Aβ formation	0.0204657	0.000390794	0.00555974	0.0124998	0.0212383	0.00992556	0.000736538	0.00612206	0.00480895	2.90531e-05	0.000291306	5.49557e-06	0.00408152
	0.001**ab	0.653b	0.091b	0.011*b	0.001**b	0.024*	0.550	0.076	0.114	0.904	0.695	0.958	0.147b
	-0.017 (-0.027,-0.007)	0.004 (-0.015,0.023)	-0.013 (-0.027,0.002)	-0.014 (-0.024,-0.003)	-0.016 (-0.025,-0.006)	-0.012 (-0.022,-0.002)	0.010 (-0.023,0.043)	-0.012 (-0.025,0.001)	-0.010 (-0.022,0.002)	0.001 (-0.022,0.025)	-0.002 (-0.014,0.010)	0.001 (-0.033,0.034)	-0.014 (-0.032,0.005)
Protein−lipid complex	0.0119176	0.00216029	0.00306407	0.00962563	0.0242237	0.00737983	0.000952763	0.0153285	0.00785409	0.000395717	0.00155484	0.00057537	0.00372303
	0.013*b	0.290b	0.209	0.025*	3.84E-04**b	0.051	0.497	0.005**	0.043*	0.657	0.365	0.586	0.166b
	-0.013 (-0.023,-0.003)	0.010 (-0.009,0.029)	-0.009 (-0.024,0.005)	-0.012 (-0.022,-0.001)	-0.016 (-0.025,-0.007)	-0.010 (-0.020,3.32E-05)	0.011 (-0.021,0.044)	-0.019 (-0.032,-0.006)	-0.012 (-0.024,-3.94E-04)	0.005 (-0.018,0.029)	-0.006 (-0.017,0.006)	-0.009 (-0.043,0.024)	-0.013 (-0.031,0.005)
Regulation of amyloid precursor protein catabolic process	0.0204657	0.000390794	0.00555974	0.0124998	0.0212383	0.00992556	0.000736538	0.00612206	0.00480895	2.90531e-05	0.000291306	5.49557e-06	0.00408152
	0.001**b	0.653b	0.091b	0.011*b	0.001**b	0.024*	0.550	0.076	0.114	0.904	0.695	0.958	0.147b
	-0.017 (-0.027,-0.007)	0.004 (-0.015,0.023)	-0.013 (-0.027,0.002)	-0.014 (-0.024,-0.003)	-0.016 (-0.025,-0.006)	-0.012 (-0.022,-0.002)	0.010 (-0.023,0.043)	-0.012 (-0.025,0.001)	-0.010 (-0.022,0.002)	0.001 (-0.022,0.025)	-0.002 (-0.014,0.010)	0.001 (-0.033,0.034)	-0.014 (-0.032,0.005)
Tau protein binding	0.0144765	0.00208314	0.00328142	0.0101133	0.0260137	0.00861708	0.00100679	0.015405	0.00701417	0.000832711	0.000988908	0.000713624	0.00318908
	0.006**b	0.299b	0.194	0.022*	2.32E-04**b	0.035*	0.485	0.005**	0.056	0.519	0.470	0.544	0.200b
	-0.014 (-0.024,-0.004)	0.010 (-0.009,0.029)	-0.010 (-0.024,0.005)	-0.012 (-0.022,-0.002)	-0.017 (-0.026,-0.008)	-0.011 (-0.021,-0.001)	0.012 (-0.021,0.044)	-0.019 (-0.032,-0.006)	-0.012 (-0.024,2.87E-04)	0.008 (-0.016,0.031)	-0.004 (-0.016,0.008)	-0.010 (-0.044,0.023)	-0.012 (-0.030,0.006)
Reverse cholesterol transport	0.0143442	0.00110928	0.00394392	0.0101055	0.0268559	0.0101483	0.0003535	0.0142698	0.00864923	0.000659342	0.00163565	0.00103242	0.00398328
	0.007**b	0.449b	0.154	0.022*	1.83E-04**b	0.022*	0.679b	0.007**	0.034*a	0.566	0.353b	0.466	0.152b
	-0.014 (-0.024,-0.004)	0.007 (-0.011,0.026)	-0.010 (-0.025,0.004)	-0.012 (-0.022,-0.002)	-0.017 (-0.026,-0.008)	-0.012 (-0.022,-0.002)	0.007 (-0.026,0.039)	-0.018 (-0.031,-0.005)	-0.013 (-0.025,-0.001)	0.007 (-0.016,0.030)	-0.006 (-0.017,0.006)	-0.012 (-0.045,0.021)	-0.013 (-0.032,0.005)
Protein−lipid complex subunit organization	0.0152625	0.00161397	0.00386616	0.00955547	0.0235761	0.0090661	0.00115101	0.00999036	0.00567967	0.000777297	0.000263488	0.000150469	0.00183887
	0.005**ab	0.361b	0.158	0.026*	4.60E-04**b	0.031*a	0.455	0.023*	0.086	0.533b	0.709	0.781	0.331b
	-0.014 (-0.024,-0.004)	0.009 (-0.010,0.027)	-0.010 (-0.025,0.004)	-0.012 (-0.022,-0.001)	-0.016 (-0.025,-0.007)	-0.011 (-0.021,-0.001)	0.012 (-0.020,0.045)	-0.015 (-0.028,-0.002)	-0.010 (-0.022,0.001)	0.007 (-0.016,0.030)	-0.002 (-0.014,0.010)	-0.005 (-0.038,0.028)	-0.009 (-0.027,0.009)
Plasma lipoprotein particle assembly	0.0102944	0.00292392	0.0027258	0.00686154	0.021556	0.00504546	0.00284489	0.00928903	0.00588639	0.00135938	0.000467949	9.35632e-05	0.00182423
	0.021*	0.218b	0.236	0.059	0.001**b	0.107	0.240b	0.029*	0.081	0.410b	0.620	0.826	0.333b
	-0.012 (-0.022,-0.002)	0.012 (-0.007,0.030)	-0.009 (-0.023,0.006)	-0.010 (-0.020,3.70E-04)	-0.015 (-0.024,-0.006)	-0.008 (-0.018,0.002)	0.019 (-0.013,0.052)	-0.015 (-0.028,-0.002)	-0.011 (-0.022,0.001)	0.010 (-0.013,0.033)	-0.003 (-0.015,0.009)	-0.004 (-0.037,0.029)	-0.009 (-0.027,0.009)
Activation of immune response	0.000215748	0.000481208	2.45892e-05	0.00144864	1.68725e-07	0.00195235	0.000247832	0.00199649	8.82524e-05	0.000392941	1.29379e-05	0.000988039	0.000108645
	0.740	0.618b	0.911	0.387	0.993	0.317	0.729	0.312	0.831	0.658	0.934	0.476	0.813
	-0.002 (-0.012,0.008)	-0.005 (-0.024,0.014)	-0.001 (-0.015,0.014)	-0.005 (-0.015,0.006)	4.34E-05 (-0.009,0.009)	-0.005 (-0.015,0.005)	-0.006 (-0.038,0.027)	-0.007 (-0.020,0.006)	-0.001 (-0.013,0.011)	-0.005 (-0.029,0.018)	0.001 (-0.011,0.012)	-0.012 (-0.045,0.021)	0.002 (-0.016,0.021)
Genome-wide PRS	0.0135655	0.000311563	0.000291092	0.007395	0.0155257	0.0101674	0.00100943	0.00964356	0.00334874	0.004674	0.000294417	0.00122881	0.000915367
	0.008*b	0.688b	0.699	0.050	0.005*	0.022*	0.485	0.026*	0.188	0.126b	0.694	0.426	0.493b
	-0.014 (-0.024,-0.004)	0.004 (-0.015,0.023)	-0.003 (-0.017,0.012)	-0.010 (-0.021,-1.06E-05)	-0.013 (-0.022,-0.004)	-0.012 (-0.022,-0.002)	0.012 (-0.021,0.045)	-0.015 (-0.028,-0.002)	-0.008 (-0.020,0.004)	0.018 (-0.005,0.042)	-0.002 (-0.014,0.010)	0.013 (-0.020,0.047)	0.006 (-0.012,0.025)
R2 and p values for cortical thickness in the left hemisphere and each polygenic score at a PT of 0.001. The column names shows the region of interest, while the row names show the polygenic scores. * Nominally significant associations (p value < .05). ** FDR corrected associations <0.05. a Remains nominally significant when APOE excluded. b Variance explained greater than APOE alone. Acronyms: P…
Supplementary Table 4 showing results for ALSPAC cortical thickness in right parietal & temporal regions and PRS including APOE at PT 0.001
Polygenic risk score	R inferior parietal R2 p value Beta (95% CI)	R isthmus R2 p value Beta (95% CI)	R post. cingulate R2 p value Beta (95% CI)	R precuneus R2 p value Beta (95% CI)	R superior parietal R2 p value Beta (95% CI)	R supramarginal R2 p value Beta (95% CI)	R entorhinal R2 p value Beta (95% CI)	R inf. temporal R2 p value Beta (95% CI)	R middle temporal R2 p value Beta (95% CI)	R parahippocampal R2 p value Beta (95% CI)	R superior temporal R2 p value Beta (95% CI)	R temporal pole R2 p value Beta (95% CI)	R trans. temporal R2 p value Beta (95% CI)
Protein−lipid complex assembly	0.0106873	0.000549594	4.8117e-05	0.0187803	0.0126622	0.00243666	2.00909e-08	0.00342156	0.00122486	0.00616282	0.0023618	0.000457386	0.00466222
	0.020*	0.592b	0.875	0.002**	0.011*	0.266	0.997	0.183	0.425	0.076b	0.265b	0.627b	0.113b
	-0.013 (-0.023,-0.002)	0.005 (-0.013,0.022)	-0.001 (-0.016,0.014)	-0.017 (-0.028,-0.006)	-0.012 (-0.021,-0.003)	-0.006 (-0.017,0.005)	-5.58E-05 (-0.035,0.035)	-0.009 (-0.022,0.004)	-0.005 (-0.017,0.007)	-0.017 (-0.036,0.002)	-0.007 (-0.019,0.005)	-0.008 (-0.041,0.025)	-0.014 (-0.030,0.003)
Regulation of Aβ formation	0.0109846	0.000227101	0.000230144	0.0156093	0.0107241	0.00288306	0.00106634	0.00242531	0.00222291	0.0164801	0.00395652	0.0010202	0.00474535
	0.018*	0.730	0.731	0.005**	0.019*	0.226	0.466b	0.262	0.282b	0.004**a	0.149b	0.468b	0.110b
	-0.013 (-0.024,-0.002)	-0.003 (-0.021,0.015)	0.003 (-0.012,0.018)	-0.016 (-0.027,-0.005)	-0.011 (-0.021,-0.002)	-0.007 (-0.018,0.004)	-0.013 (-0.048,0.022)	-0.008 (-0.021,0.006)	-0.007 (-0.019,0.006)	-0.028 (-0.047,-0.009)	-0.009 (-0.022,0.003)	-0.012 (-0.046,0.021)	-0.014 (-0.031,0.003)
Protein−lipid complex	0.0116263	0.000641644	0.000154897	0.0177066	0.0135455	0.00324774	8.10625e-06	0.00695067	0.001829	0.00891341	0.00278375	5.52793e-05	0.00443712
	0.015*	0.562b	0.778	0.002**	0.008*	0.199	0.949b	0.057b	0.329	0.032*ab	0.226b	0.866	0.123b
	-0.013 (-0.024,-0.003)	0.005 (-0.012,0.023)	-0.002 (-0.017,0.013)	-0.017 (-0.027,-0.006)	-0.013 (-0.022,-0.003)	-0.007 (-0.018,0.004)	0.001 (-0.034,0.036)	-0.013 (-0.026,3.72E-04)	-0.006 (-0.018,0.006)	-0.021 (-0.039,-0.002)	-0.008 (-0.020,0.005)	-0.003 (-0.036,0.030)	-0.013 (-0.030,0.004)
Regulation of amyloid precursor protein catabolic process	0.0109846	0.000227101	0.000230144	0.0156093	0.0107241	0.00288306	0.00106634	0.00242531	0.00222291	0.0164801	0.00395652	0.0010202	0.00474535
	0.018*	0.730	0.731	0.005**	0.019*	0.226	0.466	0.262	0.282b	0.004**ab	0.149b	0.468b	0.110b
	-0.013 (-0.024,-0.002)	-0.003 (-0.021,0.015)	0.003 (-0.012,0.018)	-0.016 (-0.027,-0.005)	-0.011 (-0.021,-0.002)	-0.007 (-0.018,0.004)	-0.013 (-0.048,0.022)	-0.008 (-0.021,0.006)	-0.007 (-0.019,0.006)	-0.028 (-0.047,-0.009)	-0.009 (-0.022,0.003)	-0.012 (-0.046,0.021)	-0.014 (-0.031,0.003)
Tau protein binding	0.0138825	0.00010437	0.000383995	0.0197256	0.0151315	0.00354182	5.2817e-05	0.00750892	0.00183748	0.00799721	0.00251042	7.24287e-05	0.00482667
	0.008**b	0.815	0.657	0.001**	0.005**	0.180b	0.871b	0.048*b	0.328	0.043*ab	0.250b	0.847	0.107b
	-0.015 (-0.025,-0.004)	0.002 (-0.015,0.020)	-0.003 (-0.018,0.012)	-0.018 (-0.028,-0.007)	-0.013 (-0.023,-0.004)	-0.007 (-0.018,0.003)	0.003 (-0.032,0.038)	-0.013 (-0.027,-1.38E-04)	-0.006 (-0.018,0.006)	-0.020 (-0.038,-0.001)	-0.007 (-0.020,0.005)	-0.003 (-0.037,0.030)	-0.014 (-0.031,0.003)
Reverse cholesterol transport	0.0139312	0.000126316	0.000333369	0.0230134	0.0167767	0.00340972	2.51545e-06	0.00588663	0.00260198	0.00747854	0.00301702	0.000145466	0.00550613
	0.008**b	0.797	0.679	0.001**a	0.003**	0.188	0.972b	0.080b	0.245b	0.050b	0.207b	0.784	0.085b
	-0.015 (-0.025,-0.004)	0.002 (-0.015,0.020)	-0.003 (-0.018,0.012)	-0.019 (-0.029,-0.008)	-0.014 (-0.023,-0.005)	-0.007 (-0.018,0.003)	0.001 (-0.034,0.035)	-0.012 (-0.025,0.001)	-0.007 (-0.019,0.005)	-0.019 (-0.038,-3.28E-05)	-0.008 (-0.020,0.004)	-0.005 (-0.038,0.028)	-0.015 (-0.032,0.002)
Protein−lipid complex subunit organization	0.0108636	0.000126597	0.000189552	0.0193586	0.0132621	0.00247096	7.89696e-08	0.00354483	0.000965445	0.00544952	0.00191016	0.000541009	0.00477682
	0.019*	0.797	0.755	0.002**a	0.009*	0.263	0.995	0.175	0.479	0.095b	0.316b	0.597b	0.109b
	-0.013 (-0.023,-0.002)	0.002 (-0.015,0.020)	-0.002 (-0.017,0.012)	-0.017 (-0.028,-0.007)	-0.012 (-0.022,-0.003)	-0.006 (-0.017,0.005)	-1.11E-04 (-0.035,0.035)	-0.009 (-0.022,0.004)	-0.004 (-0.016,0.008)	-0.016 (-0.035,0.003)	-0.006 (-0.018,0.006)	-0.009 (-0.042,0.024)	-0.014 (-0.031,0.003)
Plasma lipoprotein particle assembly	0.00836687	0.00196095	2.0677e-05	0.0148739	0.0100142	0.00197519	0.00021504	0.00318105	0.00063983	0.0050238	0.00120856	0.00024125	0.00308519
	0.039*	0.311	0.918	0.006*	0.023*	0.317	0.744b	0.199	0.564	0.109b	0.425	0.724	0.198b
	-0.011 (-0.022,-0.001)	0.009 (-0.008,0.027)	0.001 (-0.014,0.016)	-0.015 (-0.026,-0.004)	-0.011 (-0.020,-0.002)	-0.005 (-0.016,0.005)	0.006 (-0.029,0.041)	-0.009 (-0.022,0.005)	-0.004 (-0.016,0.009)	-0.015 (-0.034,0.003)	-0.005 (-0.017,0.007)	-0.006 (-0.039,0.027)	-0.011 (-0.028,0.006)
Activation of immune response	0.00148139	0.000454069	0.00873108	0.00233157	0.000856118	0.0004012	0.0037083	0.000378294	0.000754675	0.000489815	0.000492982	9.46733e-05	0.00143846
	0.387	0.626b	0.034*b	0.274	0.507	0.652	0.174b	0.658	0.531	0.617	0.611	0.825	0.380b
	0.005 (-0.006,0.016)	-0.004 (-0.022,0.013)	-0.016 (-0.031,-0.001)	-0.006 (-0.017,0.005)	-0.003 (-0.013,0.006)	-0.002 (-0.013,0.008)	-0.024 (-0.059,0.011)	-0.003 (-0.016,0.010)	0.004 (-0.008,0.016)	0.005 (-0.014,0.023)	-0.003 (-0.016,0.009)	0.004 (-0.030,0.037)	-0.008 (-0.025,0.009)
Genome-wide PRS	0.000539837	0.000744663	0.000518062	0.0201988	0.00989749	0.00540255	0.00138368	0.00288206	0.00149686	6.73709e-06	0.00262552	0.00155413	0.00190025
	0.602	0.532b	0.606	0.001**	0.024*	0.097b	0.407b	0.222	0.378	0.953	0.240b	0.370b	0.313b
	-0.003 (-0.014,0.008)	-0.006 (-0.023,0.012)	-0.004 (-0.019,0.011)	-0.018 (-0.028,-0.007)	-0.011 (-0.020,-0.001)	-0.009 (-0.020,0.002)	-0.015 (-0.049,0.020)	-0.008 (-0.021,0.005)	-0.005 (-0.018,0.007)	-0.001 (-0.019,0.018)	-0.007 (-0.020,0.005)	0.015 (-0.018,0.048)	-0.009 (-0.026,0.008)
R2 and p values for cortical thickness in the left hemisphere and each polygenic score at a PT of 0.001. The column names shows the region of interest, while the row names show the polygenic scores. * Nominally significant associations (p value < .05). ** FDR corrected associations <0.05. a Remains nominally significant when APOE excluded. b Variance explained greater than APOE alone. Acronyms: P…
