# Supplementary material for: Pathway-specific polygenic scores for Alzheimer’s disease are associated with changes in brain structure in younger and older adults
Source: Brain Commun. 2023 Aug 25;5(5):fcad229. doi: 10.1093/braincomms/fcad229 (PMC10517196; doi:10.1093/braincomms/fcad229)
Supplement: fcad229_Supplementary_Data [file fcad229_supplementary_data.zip › Supplementary Table 5.xlsx]

## Sheet: UKBB_subcort_0.001
Supplementary Table 5 showing results for UK Biobank subcortical volumes and PRS including APOE at PT 0.001
Polygenic risk score	L Accumbens R2 p value Beta (95% CI)	L Amygdala R2 p value Beta (95% CI)	L Caudate R2 p value Beta (95% CI)	L Hippocampus R2 p value Beta (95% CI)	L Pallidum R2 p value Beta (95% CI)	L Putamen R2 p value Beta (95% CI)	L Thalamus R2 p value Beta (95% CI)	R Accumbens R2 p value Beta (95% CI)	R Amygdala R2 p value Beta (95% CI)	R Caudate R2 p value Beta (95% CI)	R Hippocampus R2 p value Beta (95% CI)	R Pallidum R2 p value Beta (95% CI)	R Putamen R2 p value Beta (95% CI)	R Thalamus R2 p value Beta (95% CI)
Protein−lipid complex assembly	0.000948533	9.41712e-05	8.22435e-05	0.000592932	2.29493e-05	4.12045e-07	0.000123028	0.000297187	6.13109e-05	0.000175879	0.000243837	3.62195e-05	0.000133806	7.6249e-05
	6.64E-06**a	0.117b	0.152	8.57E-05**ab	0.489b	0.921	0.052	0.010**a	0.204b	0.033*a	0.010**ab	0.342b	0.068b	0.109
	-3.523 (-5.056,-1.991)	-2.301 (-5.177,0.575)	-4.181 (-9.897,1.536)	-11.374 (-17.048,-5.700)	1.194 (-2.186,4.574)	-0.445 (-9.294,8.403)	-12.118 (-24.365,0.129)	-1.806 (-3.184,-0.427)	-1.858 (-4.722,1.006)	-6.379 (-12.231,-0.527)	-7.522 (-13.261,-1.783)	-1.293 (-3.963,1.377)	-6.928 (-14.359,0.503)	-6.465 (-14.378,1.448)
Regulation of Aβ formation	0.000947861	9.42958e-05	8.24895e-05	0.000593245	2.27954e-05	4.31122e-07	0.000123044	0.000297763	6.15959e-05	0.000176168	0.000244097	3.65408e-05	0.000134124	7.62671e-05
	6.69E-06**a	0.117b	0.151	8.53E-05**ab	0.490b	0.920	0.052	0.010**a	0.203b	0.033*a	0.010**ab	0.340b	0.067b	0.109
	-3.522 (-5.055,-1.990)	-2.303 (-5.179,0.573)	-4.187 (-9.903,1.529)	-11.377 (-17.051,-5.703)	1.190 (-2.190,4.570)	-0.456 (-9.304,8.393)	-12.118 (-24.365,0.129)	-1.807 (-3.186,-0.429)	-1.862 (-4.726,1.002)	-6.384 (-12.236,-0.532)	-7.526 (-13.265,-1.787)	-1.299 (-3.969,1.371)	-6.937 (-14.368,0.494)	-6.466 (-14.379,1.448)
Protein−lipid complex	0.000947772	9.43633e-05	8.27468e-05	0.000594013	2.26199e-05	4.46008e-07	0.000122964	0.000297809	6.16174e-05	0.000176518	0.000244399	3.66947e-05	0.000134268	7.63803e-05
	6.69E-06**a	0.116b	0.150	8.44E-05**ab	0.492b	0.918	0.053	0.010**a	0.203b	0.032*a	0.010**ab	0.339b	0.067b	0.109
	-3.522 (-5.054,-1.989)	-2.304 (-5.180,0.572)	-4.194 (-9.910,1.523)	-11.385 (-17.059,-5.710)	1.186 (-2.195,4.566)	-0.463 (-9.312,8.385)	-12.114 (-24.361,0.133)	-1.808 (-3.186,-0.429)	-1.862 (-4.726,1.002)	-6.391 (-12.243,-0.538)	-7.531 (-13.270,-1.791)	-1.302 (-3.971,1.368)	-6.940 (-14.371,0.491)	-6.471 (-14.384,1.443)
Regulation of amyloid precursor protein catabolism	0.000947115	9.43711e-05	8.29315e-05	0.000594289	2.2469e-05	4.60223e-07	0.000122835	0.000298069	6.1741e-05	0.000176695	0.000244496	3.68528e-05	0.000134419	7.63872e-05
	6.74E-06**a	0.116b	0.150	8.41E-05**ab	0.493b	0.917	0.053	0.010**a	0.202b	0.032*a	0.010**ab	0.338b	0.067b	0.109
	-3.521 (-5.053,-1.988)	-2.304 (-5.180,0.572)	-4.198 (-9.915,1.518)	-11.387 (-17.061,-5.713)	1.182 (-2.199,4.562)	-0.471 (-9.319,8.378)	-12.108 (-24.355,0.139)	-1.808 (-3.187,-0.430)	-1.864 (-4.728,1.000)	-6.394 (-12.246,-0.542)	-7.532 (-13.271,-1.793)	-1.304 (-3.974,1.365)	-6.944 (-14.375,0.487)	-6.471 (-14.384,1.442)
Tau protein binding	0.0009467	9.43963e-05	8.3203e-05	0.000594777	2.23478e-05	4.74387e-07	0.000122773	0.000298172	6.18145e-05	0.000177052	0.000244693	3.69827e-05	0.000134602	7.64724e-05
	6.78E-06**a	0.116b	0.149	8.35E-05**ab	0.494b	0.916	0.053	0.010**a	0.202b	0.032*a	0.010**ab	0.337b	0.067b	0.109
	-3.520 (-5.052,-1.987)	-2.304 (-5.180,0.572)	-4.205 (-9.921,1.511)	-11.392 (-17.066,-5.718)	1.178 (-2.202,4.559)	-0.478 (-9.326,8.370)	-12.105 (-24.352,0.142)	-1.809 (-3.187,-0.430)	-1.865 (-4.729,0.999)	-6.400 (-12.252,-0.548)	-7.535 (-13.274,-1.796)	-1.307 (-3.977,1.363)	-6.949 (-14.380,0.482)	-6.475 (-14.388,1.439)
Reverse cholesterol transport	0.000946267	9.43557e-05	8.34315e-05	0.000595081	2.22776e-05	4.8527e-07	0.00012271	0.000298119	6.18041e-05	0.000177368	0.000244753	3.70576e-05	0.000134755	7.65628e-05
	6.81E-06**a	0.116b	0.149	8.32E-05**ab	0.495b	0.915	0.053	0.010**a	0.202b	0.032*a	0.010**ab	0.337b	0.067b	0.109
	-3.519 (-5.052,-1.987)	-2.304 (-5.180,0.572)	-4.211 (-9.927,1.505)	-11.395 (-17.069,-5.721)	1.177 (-2.204,4.557)	-0.483 (-9.332,8.365)	-12.102 (-24.349,0.145)	-1.808 (-3.187,-0.430)	-1.865 (-4.729,0.999)	-6.406 (-12.258,-0.554)	-7.536 (-13.275,-1.797)	-1.308 (-3.978,1.362)	-6.953 (-14.384,0.478)	-6.478 (-14.392,1.435)
Protein−lipid complex subunit organization	0.000945943	9.43554e-05	8.36428e-05	0.000595337	2.22399e-05	4.94852e-07	0.000122693	0.000298154	6.18165e-05	0.000177662	0.0002448	3.7144e-05	0.000134933	7.66347e-05
	6.83E-06**a	0.116b	0.148	8.29E-05**ab	0.495b	0.914	0.053	0.010**a	0.202b	0.032*a	0.010**ab	0.336b	0.067b	0.108
	-3.519 (-5.051,-1.986)	-2.304 (-5.180,0.572)	-4.216 (-9.932,1.500)	-11.397 (-17.071,-5.723)	1.176 (-2.205,4.556)	-0.488 (-9.337,8.360)	-12.101 (-24.348,0.146)	-1.809 (-3.187,-0.430)	-1.865 (-4.730,0.999)	-6.411 (-12.263,-0.559)	-7.537 (-13.276,-1.797)	-1.310 (-3.979,1.360)	-6.958 (-14.389,0.474)	-6.481 (-14.395,1.432)
Plasma lipoprotein particle assembly	0.000945504	9.43e-05	8.3769e-05	0.000595421	2.22209e-05	4.99648e-07	0.000122723	0.0002982	6.18434e-05	0.000177814	0.000244854	3.72267e-05	0.000135039	7.67235e-05
	6.87E-06**a	0.117b	0.148	8.28E-05**ab	0.496b	0.913	0.053	0.010**a	0.202b	0.032*a	0.010**ab	0.336b	0.066b	0.108
	-3.518 (-5.050,-1.985)	-2.303 (-5.179,0.573)	-4.219 (-9.936,1.497)	-11.398 (-17.072,-5.724)	1.175 (-2.205,4.555)	-0.491 (-9.339,8.358)	-12.103 (-24.350,0.144)	-1.809 (-3.187,-0.430)	-1.866 (-4.730,0.998)	-6.414 (-12.266,-0.562)	-7.538 (-13.277,-1.798)	-1.311 (-3.981,1.359)	-6.960 (-14.391,0.471)	-6.485 (-14.398,1.428)
Activation of immune response	0.000144567	1.00009e-05	0.000130058	0.000332018	0.000182666	0.000177945	0.000105253	0.000363998	5.80178e-05	0.000126881	0.000100902	0.000215886	0.000396565	0.000138762
	0.079	0.609b	0.071	0.003**a	0.051b	0.040*	0.073	0.005**a	0.216b	0.070	0.098	0.020*b	0.002**b	0.031*
	-1.375 (-2.908,0.158)	-0.750 (-3.625,2.126)	-5.256 (-10.971,0.459)	-8.509 (-14.183,-2.835)	-3.368 (-6.747,0.011)	-9.255 (-18.100,-0.410)	-11.205 (-23.449,1.039)	-1.998 (-3.376,-0.620)	-1.807 (-4.670,1.057)	-5.417 (-11.267,0.434)	-4.837 (-10.576,0.901)	-3.156 (-5.825,-0.488)	-11.924 (-19.352,-4.497)	-8.719 (-16.630,-0.808)
Genome-wide PRS	0.00057925	1.2977e-05	1.61475e-05	0.000357464	7.04298e-06	3.20303e-08	0.000173867	0.000525943	7.14713e-06	8.93498e-05	9.48824e-05	5.10001e-05	4.40982e-05	0.000118043
	4.31E-04**	0.560b	0.525	0.002**	0.701b	0.978	0.021*	0.001**	0.664b	0.128	0.109	0.260b	0.294	0.046*
	-2.753 (-4.286,-1.221)	-0.854 (-3.730,2.022)	-1.852 (-7.569,3.864)	-8.831 (-14.506,-3.156)	0.662 (-2.719,4.042)	0.124 (-8.724,8.972)	-14.405 (-26.651,-2.159)	-2.402 (-3.780,-1.024)	-0.634 (-3.498,2.230)	-4.547 (-10.399,1.306)	-4.692 (-10.432,1.048)	-1.535 (-4.204,1.135)	-3.977 (-11.409,3.454)	-8.044 (-15.957,-0.131)
R2 and p values for subcortical volumes in the left & right hemispheres and each polygenic score at a PT of 0.001. The column names shows the region of interest, while the row names show the polygenic scores. * Nominally significant associations (p value < .05). ** FDR corrected associations <0.05. a Remains nominally significant when APOE excluded. b Variance explained greater than APOE alone. A…
