# Supplementary material for: Pathway-specific polygenic scores for Alzheimer’s disease are associated with changes in brain structure in younger and older adults
Source: Brain Commun. 2023 Aug 25;5(5):fcad229. doi: 10.1093/braincomms/fcad229 (PMC10517196; doi:10.1093/braincomms/fcad229)
Supplement: fcad229_Supplementary_Data [file fcad229_supplementary_data.zip › Supplementary Table 6.xlsx]

## Sheet: Sheet1
Supplementary Table 6 showing results for ALSPAC subcortical volumes and PRS including APOE at PT 0.001
Polygenic risk score	L Accumbens R2 p value Beta (95% CI)	L Amygdala R2 p value Beta (95% CI)	L Caudate R2 p value Beta (95% CI)	L Hippocampus R2 p value Beta (95% CI)	L Pallidum R2 p value Beta (95% CI)	L Putamen R2 p value Beta (95% CI)	L Thalamus R2 p value Beta (95% CI)	R Accumbens R2 p value Beta (95% CI)	R Amygdala R2 p value Beta (95% CI)	R Caudate R2 p value Beta (95% CI)	R Hippocampus R2 p value Beta (95% CI)	R Pallidum R2 p value Beta (95% CI)	R Putamen R2 p value Beta (95% CI)	R Thalamus R2 p value Beta (95% CI)
Protein−lipid complex assembly	4.9244e-05	0.00995986	0.00983786	0.00690186	0.00452794	0.00334847	0.00278928	0.00268	0.00313	0.00626	0.00221	0.000728	0.000758	0.000533
	0.861	0.009*b	0.005*	0.037*b	0.059b	0.080b	0.075	0.188b	0.128b	0.028*	0.190b	0.416b	0.403b	0.426
	0.870 (-8.845,10.586)	21.746 (5.603,37.889)	52.838 (16.118,89.558)	52.494 (3.384,101.603)	12.708 (-0.475,25.891)	36.881 (-4.305,78.068)	-46.550 (-97.677,4.577)	5.416 (-2.632,13.463)	11.047 (-3.169,25.263)	41.292 (4.476,78.109)	25.664 (-12.686,64.014)	4.608 (-6.491,15.707)	16.771 (-22.475,56.017)	-17.450 (-60.367,25.467)
Regulation of Aβ formation	2.39e-06	0.00763	0.00615	0.00381	0.00585	0.00309	0.00259	0.000865	0.00467	0.00499	0.00233	0.000331	0.00182	0.00104
	0.969	0.021*b	0.027*	0.121b	0.032*b	0.093b	0.086	0.454b	0.063b	0.050	0.179b	0.584b	0.195b	0.266b
	0.195 (-9.696,10.085)	19.270 (2.898,35.642)	42.525 (5.034,80.016)	39.381 (-10.334,89.096)	14.724 (1.299,28.149)	36.040 (-5.897,77.977)	-45.656 (-97.714,6.402)	3.139 (-5.075,11.354)	13.754 (-0.730,28.238)	37.530 (0.015,75.045)	26.828 (-12.248,65.903)	3.163 (-8.140,14.466)	26.440 (-13.473,66.352)	-24.829 (-68.492,18.833)
Protein−lipid complex	9.17e-06	0.00845	0.0119	0.00775	0.00328	0.00333	0.00216	0.00186	0.00276	0.00738	0.00249	0.000433	0.000742	0.000298
	0.940	0.016*b	0.002**	0.027*b	0.109b	0.081b	0.117	0.273b	0.154b	0.017*b	0.164b	0.531b	0.408b	0.551
	0.379 (-9.424,10.182)	20.165 (3.893,36.438)	58.590 (21.602,95.578)	56.037 (6.593,105.482)	10.900 (-2.407,24.208)	37.083 (-4.473,78.639)	-41.345 (-92.967,10.277)	4.554 (-3.574,12.681)	10.448 (-3.885,24.781)	45.248 (8.134,82.362)	27.556 (-11.215,66.326)	3.585 (-7.616,14.787)	16.745 (-22.853,56.343)	-13.172 (-56.485,30.142)
Regulation of amyloid precursor protein catabolism	2.39e-06	0.00763	0.00615	0.00381	0.00585	0.00309	0.00259	0.000865	0.00467	0.00499	0.00233	0.000331	0.00182	0.00104
	0.969	0.021*b	0.027*	0.121b	0.032*b	0.093b	0.086	0.454b	0.063b	0.050	0.179b	0.584b	0.195b	0.266b
	0.195 (-9.696,10.085)	19.270 (2.898,35.642)	42.525 (5.034,80.016)	39.381 (-10.334,89.096)	14.724 (1.299,28.149)	36.040 (-5.897,77.977)	-45.656 (-97.714,6.402)	3.139 (-5.075,11.354)	13.754 (-0.730,28.238)	37.530 (0.015,75.045)	26.828 (-12.248,65.903)	3.163 (-8.140,14.466)	26.440 (-13.473,66.352)	-24.829 (-68.492,18.833)
Tau protein binding	4.58e-06	0.00788	0.0103	0.00665	0.00428	0.00307	0.00192	0.00155	0.00295	0.00633	0.00217	0.000771	0.000854	0.000134
	0.957	0.019*b	0.004*	0.040*b	0.067b	0.093b	0.140	0.317b	0.140b	0.027*	0.195b	0.403b	0.374b	0.690
	0.268 (-9.555,10.092)	19.505 (3.204,35.805)	54.593 (17.481,91.705)	51.952 (2.445,101.460)	12.487 (-0.840,25.813)	35.718 (-5.934,77.369)	-39.025 (-90.768,12.717)	4.164 (-3.982,12.311)	10.818 (-3.531,25.166)	42.007 (4.786,79.229)	25.668 (-13.096,64.432)	4.797 (-6.425,16.018)	18.002 (-21.674,57.678)	-8.837 (-52.248,34.575)
Reverse cholesterol transport	0.000126	0.00767	0.0109	0.00772	0.00436	0.00349	0.00135	0.00223	0.00245	0.00647	0.00247	0.000724	0.00077	5.85e-05
	0.779	0.021*b	0.003**	0.027*b	0.064b	0.074b	0.216	0.230b	0.179b	0.026*	0.167b	0.417b	0.399b	0.792
	1.396 (-8.349,11.141)	19.102 (2.917,35.287)	55.893 (19.092,92.695)	55.578 (6.439,104.717)	12.497 (-0.719,25.712)	37.792 (-3.517,79.101)	-32.445 (-83.814,18.925)	4.957 (-3.121,13.035)	9.801 (-4.460,24.062)	42.136 (5.211,79.061)	27.184 (-11.281,65.649)	4.610 (-6.524,15.744)	16.960 (-22.408,56.327)	-5.803 (-48.877,37.272)
Protein−lipid complex subunit organization	3.98e-05	0.0106	0.00911	0.00604	0.00587	0.0034	0.00307	0.00251	0.00374	0.00591	0.00206	0.00128	0.000872	0.000558
	0.875	0.007**b	0.007**	0.051b	0.032*b	0.077b	0.062b	0.203b	0.097b	0.033*	0.206b	0.280b	0.369b	0.415
	0.784 (-8.946,10.513)	22.424 (6.278,38.571)	50.906 (14.113,87.700)	49.105 (-0.038,98.247)	14.500 (1.307,27.693)	37.240 (-4.002,78.483)	-48.916 (-100.099,2.267)	5.248 (-2.812,13.308)	12.085 (-2.145,26.315)	40.176 (3.297,77.055)	24.783 (-13.605,63.170)	6.125 (-4.985,17.234)	18.012 (-21.285,57.310)	-17.889 (-60.865,25.088)
Plasma lipoprotein particle assembly	2.08e-07	0.0085	0.00929	0.00656	0.00398	0.00398	0.00395	0.00281	0.00272	0.00631	0.00183	0.000237	0.000992	0.000895
	0.991	0.015*b	0.006*	0.042*b	0.077b	0.056b	0.034*b	0.177b	0.157b	0.028*	0.233b	0.643b	0.338b	0.302
	0.057 (-9.722,9.836)	20.225 (3.952,36.499)	51.670 (14.695,88.646)	51.505 (2.056,100.954)	11.989 (-1.282,25.260)	40.459 (-0.972,81.890)	-55.776 (-107.168,-4.383)	5.581 (-2.519,13.681)	10.353 (-3.947,24.652)	41.742 (4.687,78.798)	23.488 (-15.075,62.052)	2.647 (-8.530,13.824)	19.315 (-20.178,58.809)	-22.769 (-65.947,20.410)
Activation of immune response	5.94e-05	0.000455	0.000228	4.54e-05	0.00276	1.36e-05	0.000117	3.5e-06	0.00071	4.15e-05	0.000177	1.85e-06	7.77e-06	1.38e-05
	0.847	0.575	0.670	0.866	0.141b	0.911	0.716	0.962	0.469	0.859	0.711	0.967	0.933	0.898
	-0.966 (-10.779,8.848)	4.663 (-11.634,20.960)	8.118 (-29.259,45.495)	-4.255 (-53.535,45.025)	9.923 (-3.269,23.115)	-2.373 (-44.103,39.356)	9.628 (-42.172,61.429)	-0.198 (-8.340,7.944)	-5.268 (-19.530,8.995)	3.398 (-33.968,40.765)	7.226 (-31.025,45.477)	-0.235 (-11.454,10.984)	-1.715 (-41.385,37.955)	2.841 (-40.537,46.218)
Genome-wide PRS	0.00256	0.0021	0.00127	0.00134	0.000146	0.000228	0.00014	0.00236	0.00156	0.000157	0.00132	0.000618	2.83e-05	0.00114
	0.205b	0.228	0.315	0.359b	0.736	0.648	0.690	0.216b	0.284b	0.729	0.312b	0.454b	0.872	0.244
	6.317 (-3.442,16.075)	9.923 (-6.203,26.049)	19.100 (-18.093,56.292)	23.177 (-26.259,72.612)	2.280 (-10.958,15.518)	9.678 (-31.872,51.229)	-10.488 (-62.074,41.099)	5.111 (-2.984,13.207)	7.793 (-6.452,22.038)	6.572 (-30.638,43.782)	19.745 (-18.465,57.955)	-4.272 (-15.439,6.894)	3.259 (-36.247,42.766)	-25.663 (-68.805,17.479)
R2 and p values for subcortical volumes in the left & right hemisphere and each polygenic score at a PT of 0.001. The column names shows the region of interest, while the row names show the polygenic scores. * Nominally significant associations (p value < .05). ** FDR corrected associations <0.05. a Remains nominally significant when APOE excluded. b Variance explained greater than APOE alone. Ac…
