# Supplementary material for: Pathway-specific polygenic scores for Alzheimer’s disease are associated with changes in brain structure in younger and older adults
Source: Brain Commun. 2023 Aug 25;5(5):fcad229. doi: 10.1093/braincomms/fcad229 (PMC10517196; doi:10.1093/braincomms/fcad229)
Supplement: fcad229_Supplementary_Data [file fcad229_supplementary_data.zip › Supplementary Table 7.xlsx]

## Sheet: Sheet1
Supplementary Table 7. Pairwise correlations between each disease pathway geneset (1-9) in UK Biobank, excluding APOE. Showing correlations with confidence intervals (CI) & p values
	Geneset 1 Correlation (95% CI) p value	Geneset 2 Correlation (95% CI) p value	Geneset 3 Correlation (95% CI) p value	Geneset 4 Correlation (95% CI) p value	Geneset 5 Correlation (95% CI) p value	Geneset 6 Correlation (95% CI) p value	Geneset 7 Correlation (95% CI) p value	Geneset 8 Correlation (95% CI) p value
Geneset 2	0.893 (0.890: 0.896)
	< 2.2e-16
Geneset 3	0.086 (0.071: 0.100)	0.093 ( 0.079: 0.108)
	< 2.2e-16	2.2e-16
Geneset 4	0.195 (0.181: 0.209)	0.363 (0.350: 0.375)	0.902 (0.900: 0.905)
	< 2.2e-16	< 2.2e-16	< 2.2e-16
Geneset 5	0.096 (0.082: 0.111)	0.287 (0.274: 0.300)	0.448 (0.436: 0.460)	0.584 (0.574: 0.593)
	< 2.2e-16	< 2.2e-16	< 2.2e-16	< 2.2e-16
Geneset 6	0.735 (0.728: 0.742)	0.694 (0.687: 0.702)	0.113 (0.099: 0.128)	0.221 (0.207: 0.235)	0.249 (0.236: 0.263)
	< 2.2e-16	< 2.2e-16	< 2.2e-16	< 2.2e-16	< 2.2e-16
Geneset 7	0.990 (0.897: 0.902)	0.810 (0.805: 0.815)	0.062 (0.048: 0.077)	0.167 (0.152: 0.181)	0.203 (0.189: 0.217)	0.652 (0.644: 0.661)
	< 2.2e-16	< 2.2e-16	< 2.2e-16	< 2.2e-16	< 2.2e-16	< 2.2e-16
Geneset 8	0.880 (0.877: 0.884)	0.786 (0.780: 0.792)	0.087 (0.073: 0.102)	0.181 (0.167: 0.195)	0.189 (0.175: 0.203)	0.645 (0.636: 0.653)	0.934 (0.932: 0.936)
	< 2.2e-16	< 2.2e-16	< 2.2e-16	< 2.2e-16	< 2.2e-16	< 2.2e-16	< 2.2e-16
Geneset 9	0.017 (0.002: 0.031)	0.043 (0.029: 0.057)	0.011 (-0.004: 0.025)	0.036 (0.021: 0.051)	0.056 (0.042: 0.071)	0.012 (-0.003: 0.026)	0.024 (0.009: 0.038)	0.032 (0.017: 0.046)
	0.0254	7.998e-09	0.1469	1.187e-06	2.688e-14	0.1097	0.001	2.09e-05
